# Supplementary material for: Melatonin Activation by Cytochrome P450 Isozymes: How Does CYP1A2 Compare to CYP1A1?
Source: Int J Mol Sci. 2023 Feb 11;24(4):3651. doi: 10.3390/ijms24043651 (PMC9959256; doi:10.3390/ijms24043651)
Supplement: Supplementary file 1 [file ijms-24-03651-s001.zip]

Archive with 1 entries (1 files):
- ijms-2190131-supplementary.pdf
